# Supplementary material for: Viral Diversity and Epidemiology in Critically Endangered Yangtze Finless Porpoises (Neophocaena asiaeorientalis asiaeorientalis)
Source: Microbiol Spectr. 2023 Jun 5;11(4):e00810-23. doi: 10.1128/spectrum.00810-23 (PMC10434060; doi:10.1128/spectrum.00810-23)
Supplement: Supplemental file 2 — Table S1. Download spectrum.00810-23-s0002.xlsx, XLSX file, 0.03 MB [file spectrum.00810-23-s0002.xlsx]

## Sheet: Table S1
Supplemental Material Table 1(S1). Predicted amino acid (aa) and nucleotide (nt) features in the NaPVs genome.
	Motifs and Domains(Consensus Sequences)	NaPV1(Nucleotide or Amino acid)	NaPV2(Nucleotide or Amino acid)	NaPV3(Nucleotide or Amino acid)	NaPV4(Nucleotide or Amino acid)	NaPV5(Nucleotide or Amino acid)	NaPV6(Nucleotide or Amino acid)
Nucleotide	NF1 binding sites (TTGGC)	6 (1780-1784,4013-4017,6151-6155,6209-6213,7059-7063,7168-7172)	9 (1583-1587,1747-1751,2298-2232,5954-5958,6248-6252,6838-6842,7020-7024,7465-7469,7507-7511)	7(1565-1569,2998-3002,4401-4405,5079-5083,6751-6755,6800-6804,7403-7407)	9 (302-306,571-575,2357-2361,2381-2385,2952-2956,4226-4230,5440-5444,7673-7677,7736,7740)	5(953-957,1839-1843,5168-5172,5634-5638,6643-6647,)	8(947-951,2750-2754,4117-4121,5074-5078,5299-5303,5540-5544,6206-6210,6549-6553,)
	Polyadenylation site [AATAAA]	none	1(7276-7281)	2(7182-7187,7426-7431)	1 (7388-7393)	2 (7385-7390,7790-7795)	3 (7241-7246,7448-7453,7678-7683)
	TATA box [TATA(A/T)A(A/T)]	1 (6989-6995)	1 (7619-7625)	1 (7506-7512)	1 (7756-7762)	1 (7677-7682)	1 (7765-7770)
	E2-binding site [ACC(N)6GGT]	2 (7097-7108;7294-7305)	2 (7585-7596,7678-7689)	2 (7482-7493,7568-7579)	1 (7797-7808)	3 (7847-7858,7933-7944,7997-8008)	2 (7735-7746,7820-7831)
	SP1 binding sites (GGGCGG)	none	1 (1022-1027)	1 (1002-1007)	none	1 (1024-1029)	1 (1018-1023)
	AP1 binding sites:TGANTCA	none	none	2(4573-4579,5338-5344)	none	1(5851-5857)	none
	Nuclear localization signal	1(5230-5247)	none	1(5498-5515)	1(5677-5694)	none	none
Amino acid	Zinc-binding domain[CXXC(X)29CXXC]	2 (85-195,304-414)	2 (79-111,298-408)	2 (76-186,295-405)	2 (79-189,298-408)	2 (79-189,298-408)	2 (79-189,298-408)
	PDZ-binding domain [X(T/S)X(L/V)]	1 (544-555)	none	none	none	none	none
	ATP-binding site [GXXXXGK(T/S)]	1 (2065-2088)	1 (2203-2226)	1 (2165-2188)	1 (2329-2352)	1 (2199-2222)	1 (2193-2216)

## Sheet: Table S2
Supplemental Material Table 2(S2).Age, body length and body weight details of Yangtze finless porpoises from the 58 samples used in this study.
Sample number	Age(year)	Length(cm)	Weight(kg)
T21F01	1.46081	120.5	41
T21F02	2.76375	128	35.18
T21F03	1.46081	120.5	35.1
T21F04	1.81453	123	31.7
T21F05	1.39806	120	37.88
T21F06	4.48313	134	27.68
T21F07	1.07008	117	30.28
T21F08	2.65185	127.5	36.86
T21F10	0.891962	115	28.35
T21F11	3.00046	129	41.7
T21F12	7.11967	140	45.95
T21F13	1.81453	123	35.25
T21F14	0.459559	108	18.3
T21F16	2.15147	125	29.9
T21F18	8.90622	143	47.4
T21F19	10.3131	145	48.55
T21F23	1.5261	121	36.35
T21F24	8.90622	143	49.95
T21M02	2.09216	127	33.23
T21M03	2.33734	129	35.95
T21M05	1.57355	122	33.4
T21M06	1.97809	126	30.5
T21M08	4.39228	141	38.03
T21M09	4.61804	142	42.6
T21M10	3.40003	136	43.96
T21M11	1.66734	123	36.55
T21M13	6.58969	149.3	47.36
T21M14	1.97809	126	37.35
T21M15	1.81701	124.5	36.5
T21M16	0.620574	107	27.7
T21M17	6.97465	150.5	47.1
T21M18	4.61804	142	44.4
T21M19	2.46892	130	38.75
T21M20	5.35614	145	50.7
T21M21	4.85369	143	48.2
T21M22	7.48288	152	55.8
T21M23	3.22664	135	44
T21M24	5.0996	144	50
T21M25	9.84722	158	50.35
T21M26	13.9781	166	none
T21M27	6.49635	149	52.7
T21M28	0.542846	105	29
T21M29	1.31884	119	37.2
T21M30	9.41364	157	57.75
T21M31	6.49635	149	64.65
T21M32	8.59544	155	55.85
T21M33	1.10039	116	33.15
T21M34	2.09216	127	38.25
T21M35	8.2098	154	70.65
T21M36	7.48288	115.2	34.7
T21M37	0.805078	111	27.05
T21M38	9.84722	158	55.45
T21M39	4.61804	142	43.55
T21M40	12.5519	163.5	57.4
T21M41	1.16946	117	30
T21M42	3.22664	135	42.4
T21M45	3.77093	138	40.75
T21M47	1.66734	123	34.4

## Sheet: Table S3
Supplemental Material Table 3(S3).Details of papillomavirus sequences for phylogenetic analysis.
ICTV Genera	ICTV species (abbreviation)	Papillomavirus type (abbreviation)	GenBank accession nos.
Alphapapillomavirus	Alphapapillomavirus 1 (AlphaPV1)*	Human papillomavirus 32 (HPV32)	X74475
Alphapapillomavirus	Alphapapillomavirus 2 (AlphaPV2)*	Human papillomavirus 10 (HPV10)	X74465
Alphapapillomavirus	Alphapapillomavirus 6 (AlphaPV6)*	Human papillomavirus 30 (HPV30)	X74474
Alphapapillomavirus	Alphapapillomavirus 7 (AlphaPV7)*	Human papillomavirus 18 (HPV18)	X05015
Alphapapillomavirus	Alphapapillomavirus 9 (AlphaPV9)*	Human papillomavirus 16 (HPV16)	K02718
Alphapapillomavirus	Alphapapillomavirus 8 (AlphaPV8)	Human papillomavirus 40 (HPV40)	X74478
Alphapapillomavirus	Alphapapillomavirus 10 (AlphaPV10)*	Human papillomavirus 6 (HPV6)	X00203
Alphapapillomavirus	Alphapapillomavirus 10 (AlphaPV10)	Human papillomavirus 11 (HPV11)	M14119
Betapapillomavirus	Betapapillomavirus 1 (BetaPV1)*	Human papillomavirus 5 (HPV5)	M17463
Betapapillomavirus	Betapapillomavirus 2 (BetaPV2)	Human papillomavirus 9 (HPV9)	X74464
Gammapapillomavirus	Gammapapillomavirus 1 (GammaPV1)*	Human papillomavirus 4 (HPV4)	X70827
Gammapapillomavirus	Gammapapillomavirus 2 (GammaPV2)	Human papillomavirus 48 (HPV48)	U31789
Deltapapillomavirus	Deltapapillomavirus 1 (DeltaPV1) *	Alces alces papillomavirus 1 (AaPV1)	M15953
Deltapapillomavirus	Deltapapillomavirus 2 (DeltaPV2)	Odocoileus virginianus papillomavirus 1 (OvPV1)	M11910
Epsilonpapillomavirus	Epsilonpapillomavirus 1 (EpsilonPV1)*	Bos taurus papillomavirus 5 (BPV5)	AF457465
Zetapapillomavirus	Zetapapillomavirus 1 (ZetaPV1)*	Equus caballus papillomavirus 1 (EcPV1)	AF498323
Etapapillomavirus	Etapapillomavirus 1 (EtaPV1)*	Fringilla coelebs papillomavirus 1 (FcPV1)	AY057109
Thetapapillomavirus	Thetapapillomavirus 1 (ThetaPV1)*	Psittacus erithacus papillomavirus 1 (PePV1)	AF420235
Iotapapillomavirus	Iotapapillomavirus 1 (IotaPV1)*	Mastomys natalensis papillomavirus 1 (MnPV1)	U01834
Kappapapillomavirus	Kappapapillomavirus 1 (KappaPV1)	Oryctolagus cuniculus papillomavirus 1 (OcPV1)	AF227240
Kappapapillomavirus	Kappapapillomavirus 2 (KappaPV2)*	Sylvilagus floridanus papillomavirus 1 (SfPV1)	K02708
Lambdapapillomavirus	Lambdapapillomavirus 1 (LambdaPV1)	Felis domesticus papillomavirus 1(FcaPV1)	AF480454
Lambdapapillomavirus	Lambdapapillomavirus 2 (LambdaPV2)*	Canis familiaris oral papillomavirus 1 (CPV1)	D55633
Mupapillomavirus	Mupapillomavirus 1 (MuPV1)*	Human papillomavirus 1 (HPV1)	V01116
Mupapillomavirus	Mupapillomavirus 2 (MuPV2)*	Human papillomavirus 63 (HPV63)	X70828
Nupapillomavirus	Nupapillomavirus 1 (NuPV1)*	Human papillomavirus 41 (HPV41)	X56147
Xipapillomavirus	Xipapillomavirus 1 (XiPV1)*	Bos taurus papillomavirus 3 (BPV3)	AF486184
Xipapillomavirus	Xipapillomavirus 2 (XiPV2)	Bos taurus papillomavirus 12 (BPV12)	JF834523
Omikronpapillomavirus	Omikronpapillomavirus 1 (OmikronPV1)*	Phocoena spinipinnis papillomavirus 1 (PsPV1)	AJ238373
Omikronpapillomavirus	Omikronpapillomavirus 1 (OmikronPV1)	Phocoena phocoena papillomavirus 1 (PphPV1)	GU117621
Omikronpapillomavirus	Omikronpapillomavirus 1 (OmikronPV1)	Tursiops truncatus papillomavirus 5 (TtPV5)	JN709470
Omikronpapillomavirus	Omikronpapillomavirus 1 (OmikronPV1)	Tursiops truncatus papillomavirus 6 (TtPV6)	JN709471
Pipapillomavirus	Pipapillomavirus 1 (PiPV1)*	Mesocricetus auratus papillomavirus 1 (MaPV1)	HG530538
Pipapillomavirus	Pipapillomavirus 2 (PiPV2)	Mastomys coucha papillomavirus 2 (McPV2)	DQ664501
Rhopapillomavirus	Rhopapillomavirus 1 (RhoPV1)*	Trichechus manatus latirostris papillomavirus 1 (TmPV1)	AY609301
Rhopapillomavirus	Rhopapillomavirus 2 (RhoPV2)	Trichechus manatus papillomavirus 3 (TmPV3)	KP205502
Sigmapapillomavirus	Sigmapapillomavirus 1 (SigmaPV1)*	Erethizon dorsatum papillomavirus 1 (EdPV1)	AY684126
Taupapillomavirus	Taupapillomavirus 1 (TauPV1)*	Canis familiaris papillomavirus 2 (CPV2)	AY722648
Taupapillomavirus	Taupapillomavirus 2 (TauPV2)	Canis familiaris papillomavirus 13 (CPV13)	JX141478
Upsilonpapillomavirus	Upsilonpapillomavirus 1 (UpsilonPV1)*	Tursiops truncatus papillomavirus 1 (TtPV1)	EU240894
Upsilonpapillomavirus	Upsilonpapillomavirus 1 (UpsilonPV1)	Tursiops truncatus papillomavirus 3 (TtPV3)	EU240895
Upsilonpapillomavirus	Upsilonpapillomavirus 1 (UpsilonPV1)	Tursiops truncatus papillomavirus 4 (TtPV4)	JN709469
Upsilonpapillomavirus	Upsilonpapillomavirus 1 (UpsilonPV1)	Tursiops truncatus papillomavirus 7 (TtPV7)	JN709472
Upsilonpapillomavirus	Upsilonpapillomavirus 1 (UpsilonPV1)	Lagenorhynchus acutus papillomavirus (TtPV3 Variant)	GU117624
Upsilonpapillomavirus	Upsilonpapillomavirus 1 (UpsilonPV1)	Delphinus delphis papillomavirus (DdPV1)	GU117620
Upsilonpapillomavirus	Upsilonpapillomavirus 2 (UpsilonPV2)	Tursiops truncatus papillomavirus 2 (TtPV2)	AY956402
Upsilonpapillomavirus	Upsilonpapillomavirus 3 (UpsilonPV3)	Phocoena phocoena papillomavirus 2 (PphPV2)	GU117622
Phipapillomavirus	Phipapillomavirus 1 (PhiPV1)*	Capra hircus papillomavirus 1 (ChPV1)	DQ091200
Chipapillomavirus	Chipapillomavirus 1 (ChiPV1)*	Canis familiaris papillomavirus 3 (CPV3)	DQ295066
Chipapillomavirus	Chipapillomavirus 2 (ChiPV2)	Canis familiaris papillomavirus 4 (CPV4)	EF584537
Psipapillomavirus	Psipapillomavirus 1 (PsiPV1)*	Rousettus aegyptiacus papillomavirus 1 (RaPV1)	DQ366842
Omegapapillomavirus	Omegapapillomavirus 1 (OmegaPV1)*	Ursus maritimus papillomavirus 1 (UmPV1)	EF536349
Dyodeltapapillomavirus	Dyodeltapapillomavirus 1 (DyodeltaPV1)*	Sus scrofa papillomavirus 1 (SsPV1)	EF395818
Dyoepsilonpapillomavirus	Dyoepsilonpapillomavirus 1 (DyoepsilonPV1)*	Francolinus leucoscepus papillomavirus 1 (FlPV1)	EU188799
Dyozetapapillomavirus	Dyozetapapillomavirus 1 (DyozetaPV1)*	Caretta caretta papillomavirus 1 (CcPV1)	EU493092
Dyoetapapillomavirus	Dyoetapapillomavirus 1 (DyoetaPV1)*	Erinaceus europaeus papillomavirus 1 (EePV1)	FJ379293
Dyothetapapillomavirus	Dyothetapapillomavirus 1 (DyothetaPV1)*	Felis domesticus papillomavirus 2(FcaPV2)	EU796884
Dyoiotapapillomavirus	Dyoiotapapillomavirus 1 (DyoiotaPV1)*	Equus caballus papillomavirus 3(EcPV3)	GU384895
Dyoiotapapillomavirus	Dyoiotapapillomavirus 2 (DyoiotaPV2)	Equus caballus papillomavirus 4 (EcPV4)	JQ031032
Dyokappapapillomavirus	Dyokappapapillomavirus 1 (DyokappaPV1)*	Ovis aries papillomavirus 3 (OaPV3)	FJ796965
Dyokappapapillomavirus	Dyokappapapillomavirus 2 (DyokappaPV2)	Rupicapra rupicapra papillomavirus 1 (RrPV1)	KC876045
Dyolambdapapillomavirus	Dyolambdapapillomavirus 1 (DyolambdaPV1)*	Bettongia penicillata papillomavirus 1 (BpPV1)	GU220391
Dyomupapillomavirus	Dyomupapillomavirus 1 (DyomuPV1)*	Morelia spilota papillomavirus 1 (MsPV1)	HQ262535
Dyonupapillomavirus	Dyonupapillomavirus 1 (DyonuPV1)*	Zalophus californianus papillomavirus 1 (ZcPV1)	HQ293213
Dyoxipapillomavirus	Dyoxipapillomavirus 1 (DyoxiPV1)*	Bos taurus papillomavirus 7 (BPV7)	DQ217793
Dyoomikronpapillomavirus	Dyoomikronpapillomavirus 1 (DyoomikronPV1)*	Saimiri sciureus papillomavirus 1 (SscPV1)	JF304765
Dyopipapillomavirus	Dyopipapillomavirus 1 (DyopiPV1)*	Phocoena phocoena papillomavirus 4 (PphPV4)	GU117623
Dyopipapillomavirus	Dyopipapillomavirus 1 (DyopiPV1)	Tursiops truncatus papillomavirus 8 (TtPV8)	MG744508
Dyorhopapillomavirus	Dyorhopapillomavirus 1 (DyorhoPV1)*	Equus caballus papillomavirus 6(EcPV6)	JQ965698
Dyosigmapapillomavirus	Dyosigmapapillomavirus 1 (DyosigmaPV1)*	Castor canadensis papillomavirus 1 (CcanPV1)	KC020689
Dyotaupapillomavirus	Dyotaupapillomavirus 1 (DyotauPV1)*	Miniopterus schreibersii papillomavirus 1 (MscPV2)	JQ692938
Dyoupsilonpapillomavirus	Dyoupsilonpapillomavirus 1 (DyoupsilonPV1)*	Eidolon helvum papillomavirus 1 (EhPV1)	JX123128
Dyophipapillomavirus	Dyophipapillomavirus 1 (DyophiPV1)*	Talpa europaea papillomavirus 1 (TePV1)	KC460986
Dyochipapillomavirus	Dyochipapillomavirus 1 (DyochiPV1)*	Equus asinus papillomavirus 1 (EaPV1)	KF741371
Dyopsipapillomavirus	Dyopsipapillomavirus 1 (DyopsiPV1)*	Eptesicus serotinus papillomavirus 1 (EsPV1)	KC858263
Dyoomegapapillomavirus	Dyoomegapapillomavirus 1 (DyoomegaPV1)*	Eptesicus serotinus papillomavirus 2 (EsPV2)	KC858264
Treisdeltapapillomavirus	Treisdeltapapillomavirus 1 (TreisdeltaPV1)*	Rhinolophus ferrumequinum papillomavirus 1 (RfPV1)	KC858266
Treisepsilonpapillomavirus	Treisepsilonpapillomavirus 1 (TreisepsilonPV1)*	Pygoscelis adeliae papillomavirus 1 (PaPV1)	KJ173785
Treiszetapapillomavirus	Treiszetapapillomavirus 1 (TreiszetaPV1)*	Fulmarus glacialis papillomavirus 1 (FgPV1)	KJ452243
Treisetapapillomavirus	Treisetapapillomavirus 1 (TreisetaPV1)*	Vulpes vulpes papillomavirus 1 (VvPV1)	KF857586
Treisiotapapillomavirus	Treisiotapapillomavirus (TreisiotPV1)*	Myotis ricketti papillomavirus 1(MrPV1)	JQ814847
Treiskappapapillomavirus	Treiskappapapillomavirus 1(TreiskappaPV1)*	Equus caballus papillomavirus 8(EcPV8)	KU963288
Treisthetapapillomavirus	Treisthetapapillomavirus 1(TreisthetaPV1)*	Rusa timorensis papillomavirus 1(RtiPV1)	KP757765
Dyopipapillomavirus	Dyopipapillomavirus 1 (DyopiPV1)	Neophocaena asiaeorientalis asiaeorientalis papillomavirus 1(NaPV1)	OQ274126
Omikronpapillomavirus	Omikronpapillomavirus 1 (OmikronPV1)	Neophocaena asiaeorientalis asiaeorientalis papillomavirus 2(NaPV2)	OQ274127
Omikronpapillomavirus	Omikronpapillomavirus 1 (OmikronPV1)	Neophocaena asiaeorientalis asiaeorientalis papillomavirus 3(NaPV3)	OQ274128
Omikronpapillomavirus	Omikronpapillomavirus 1 (OmikronPV1)	Neophocaena asiaeorientalis asiaeorientalis papillomavirus 4(NaPV4)	OQ274129
Upsilonpapillomavirus	Upsilonpapillomavirus 1 (UpsilonPV1)	Neophocaena asiaeorientalis asiaeorientalis papillomavirus 5(NaPV5)	OQ274130
Upsilonpapillomavirus	Upsilonpapillomavirus 1 (UpsilonPV1)	Neophocaena asiaeorientalis asiaeorientalis papillomavirus 6(NaPV6)	OQ274131

## Sheet: Table S4
Supplemental Material Table 4(S4).Details of papillomavirus sequences for genetic recombination analysis.
Dyopipapillomavirus	Dyopipapillomavirus 1 (DyopiPV1)*	Phocoena phocoena papillomavirus 4 (PphPV4)	GU117623
Dyopipapillomavirus	Dyopipapillomavirus 1 (DyopiPV1)	Tursiops truncatus papillomavirus 8 (TtPV8)	MG744508
Upsilonpapillomavirus	Upsilonpapillomavirus 1 (UpsilonPV1)*	Tursiops truncatus papillomavirus 1 (TtPV1)	EU240894
Upsilonpapillomavirus	Upsilonpapillomavirus 1 (UpsilonPV1)	Tursiops truncatus papillomavirus 3 (TtPV3)	EU240895
Upsilonpapillomavirus	Upsilonpapillomavirus 1 (UpsilonPV1)	Tursiops truncatus papillomavirus 4 (TtPV4)	JN709469
Upsilonpapillomavirus	Upsilonpapillomavirus 1 (UpsilonPV1)	Tursiops truncatus papillomavirus 7 (TtPV7)	JN709472
Upsilonpapillomavirus	Upsilonpapillomavirus 1 (UpsilonPV1)	Lagenorhynchus acutus papillomavirus (TtPV3 Variant)	GU117624
Upsilonpapillomavirus	Upsilonpapillomavirus 1 (UpsilonPV1)	Delphinus delphis papillomavirus (DdPV1)	GU117620
Upsilonpapillomavirus	Upsilonpapillomavirus 2 (UpsilonPV2)	Tursiops truncatus papillomavirus 2 (TtPV2)	AY956402
Upsilonpapillomavirus	Upsilonpapillomavirus 3 (UpsilonPV3)	Phocoena phocoena papillomavirus 2 (PphPV2)	GU117622
Omikronpapillomavirus	Omikronpapillomavirus 1 (OmikronPV1)*	Phocoena spinipinnis papillomavirus 1 (PsPV1)	AJ238373
Omikronpapillomavirus	Omikronpapillomavirus 1 (OmikronPV1)	Phocoena phocoena papillomavirus 1 (PphPV1)	GU117621
Omikronpapillomavirus	Omikronpapillomavirus 1 (OmikronPV1)	Tursiops truncatus papillomavirus 5 (TtPV5)	JN709470
Omikronpapillomavirus	Omikronpapillomavirus 1 (OmikronPV1)	Tursiops truncatus papillomavirus 6 (TtPV6)	JN709471
Dyopipapillomavirus	Dyopipapillomavirus 1 (DyopiPV1)	Neophocaena asiaeorientalis asiaeorientalis papillomavirus 1(NaPV1)	OQ274126
Omikronpapillomavirus	Omikronpapillomavirus 1 (OmikronPV1)	Neophocaena asiaeorientalis asiaeorientalis papillomavirus 2(NaPV2)	OQ274127
Omikronpapillomavirus	Omikronpapillomavirus 1 (OmikronPV1)	Neophocaena asiaeorientalis asiaeorientalis papillomavirus 3(NaPV3)	OQ274128
Omikronpapillomavirus	Omikronpapillomavirus 1 (OmikronPV1)	Neophocaena asiaeorientalis asiaeorientalis papillomavirus 4(NaPV4)	OQ274129
Upsilonpapillomavirus	Upsilonpapillomavirus 1 (UpsilonPV1)	Neophocaena asiaeorientalis asiaeorientalis papillomavirus 5(NaPV5)	OQ274130
Upsilonpapillomavirus	Upsilonpapillomavirus 1 (UpsilonPV1)	Neophocaena asiaeorientalis asiaeorientalis papillomavirus 6(NaPV6)	OQ274131

## Sheet: Table S5
Supplemental Material Table 5(S5).Details of papillomavirus sequences for positive selection analysis.
Dyopipapillomavirus	Dyopipapillomavirus 1 (DyopiPV1)*	Phocoena phocoena papillomavirus 4 (PphPV4)	GU117623
Dyopipapillomavirus	Dyopipapillomavirus 1 (DyopiPV1)	Tursiops truncatus papillomavirus 8 (TtPV8)	MG744508
Upsilonpapillomavirus	Upsilonpapillomavirus 1 (UpsilonPV1)*	Tursiops truncatus papillomavirus 1 (TtPV1)	EU240894
Upsilonpapillomavirus	Upsilonpapillomavirus 1 (UpsilonPV1)	Tursiops truncatus papillomavirus 3 (TtPV3)	EU240895
Upsilonpapillomavirus	Upsilonpapillomavirus 1 (UpsilonPV1)	Tursiops truncatus papillomavirus 4 (TtPV4)	JN709469
Upsilonpapillomavirus	Upsilonpapillomavirus 1 (UpsilonPV1)	Tursiops truncatus papillomavirus 7 (TtPV7)	JN709472
Upsilonpapillomavirus	Upsilonpapillomavirus 1 (UpsilonPV1)	Lagenorhynchus acutus papillomavirus (TtPV3 Variant)	GU117624
Upsilonpapillomavirus	Upsilonpapillomavirus 1 (UpsilonPV1)	Delphinus delphis papillomavirus (DdPV1)	GU117620
Upsilonpapillomavirus	Upsilonpapillomavirus 2 (UpsilonPV2)	Tursiops truncatus papillomavirus 2 (TtPV2)	AY956402
Upsilonpapillomavirus	Upsilonpapillomavirus 3 (UpsilonPV3)	Phocoena phocoena papillomavirus 2 (PphPV2)	GU117622
Omikronpapillomavirus	Omikronpapillomavirus 1 (OmikronPV1)*	Phocoena spinipinnis papillomavirus 1 (PsPV1)	AJ238373
Omikronpapillomavirus	Omikronpapillomavirus 1 (OmikronPV1)	Phocoena phocoena papillomavirus 1 (PphPV1)	GU117621
Omikronpapillomavirus	Omikronpapillomavirus 1 (OmikronPV1)	Tursiops truncatus papillomavirus 5 (TtPV5)	JN709470
Omikronpapillomavirus	Omikronpapillomavirus 1 (OmikronPV1)	Tursiops truncatus papillomavirus 6 (TtPV6)	JN709471
Dyopipapillomavirus	Dyopipapillomavirus 1 (DyopiPV1)	Neophocaena asiaeorientalis asiaeorientalis papillomavirus 1(NaPV1)	OQ274126
Omikronpapillomavirus	Omikronpapillomavirus 1 (OmikronPV1)	Neophocaena asiaeorientalis asiaeorientalis papillomavirus 3(NaPV3)	OQ274128
Omikronpapillomavirus	Omikronpapillomavirus 1 (OmikronPV1)	Neophocaena asiaeorientalis asiaeorientalis papillomavirus 4(NaPV4)	OQ274129
Upsilonpapillomavirus	Upsilonpapillomavirus 1 (UpsilonPV1)	Neophocaena asiaeorientalis asiaeorientalis papillomavirus 5(NaPV5)	OQ274130
Upsilonpapillomavirus	Upsilonpapillomavirus 1 (UpsilonPV1)	Neophocaena asiaeorientalis asiaeorientalis papillomavirus 6(NaPV6)	OQ274131

## Sheet: Table S6
Supplemental Material Table 6(S6).eMPRess solutions for dyopi- and Upsilonpapillomavirus under different cost schemes.
		Ⅰ	Ⅱ	Ⅲ	Ⅳ
	Duplication cost	1	1	2	4
	Transfer cost	1	2	4	6
	Loss cost	1	0	1	2
Omikron-PV	Codivergence	4	5	5	5
	Duplication	1	2	3	3
	Transfer	3	1	0	0
	Losses	1	3	4	4
Upsilon-PV	Codivergence	3	5	5	5
	Duplication	2	2	5	4
	Transfer	6	4	1	2
	Losses	0	2	7	5
Dyopi-PV	Codivergence	3	3	3	3
	Duplication	0	0	0	0
	Transfer	0	0	0	0
	Losses	0	0	0	0

## Sheet: Table S7
Supplemental Material Table 7(S7)the PCR or RT-PCR primers for screening of NaHV, NaKV and NaPV1-6
primer name	Sequence（5’-3’）	Purpose
NaPV1 dt F	ATGGTGACATGGTAGATACAGG	NaPV1-L1 fragment detection
NaPV1 dt R	AGTGCCAAAGTATATGTGCG
NaPV2 dt F	TGGTGATATGTGTGACATTGGC	NaPV2-L1 fragment detection
NaPV2 dt R	CAACAGAGGCCATCTCCTT
NaPV3 dt F	TACAGGATGGTGATATGTGTGAC	NaPV3-L1 fragment detection
NaPV3 dt R	CAGTGTATATTGTGGAAGCCAT
NaPV4 dt F	CAGGATGGTGACATGTGTGAC	NaPV4-L1 fragment detection
NaPV4 dt R	AGTAGATCCCATTGTGTAGCC
NaPV5 dt F	TGAGGATGGCGACATGATAG	NaPV5-L1 fragment detection
NaPV5 dt R	GCAGAAGAGGACAATGCCT
NaPV6 dt F	AGGATGGGGACATGATTGAC	NaPV6-L1 fragment detection
NaPV6 dt R	CACATGTATGCAGGTGAGGAC
NaKV1 dt F	ACGGAGCCTGTCATTCATC	NaKV1-RdRp fragment detection
NaKV1 dt R	CATTCTCGTGGCACTTCG
NaKV2 dt F	CCAGCATTTGGAATTCCATC	NaKV2-RdRp fragment detection
NaKV2 dt R	TGGAAGCACAAGTAGCTGAGG
NaHV dt F	GCCGACAATGAAGAGGATT	NaHV ribonucleotide reductase subunit 1 fragment detection
NaHV dt R	TCTCTGAATCTCGGTTATGG

## Sheet: Table S8
Supplemental Material Table 8(S8)Primers for NaPV1-6 genome amplification
primer name	Sequence（5’-3’）	Amplification region
NaPV1 1F	GCTGCGACATTATGAAAGG	E6
NaPV1 1R	TGTCGTGCCATTTCCTCA
NaPV1 2F	AAACGACTGTGGGACACG	E2 to L2
NaPV1 2R	CACCGTGTAGCCTTAGAAT
NaPV1 3F	TTTCCTCCGAGTTGGATC	UTR to E6
NaPV1 3R	CATAGGCGGACCTTTCATA
NaPV2 1F	CAAGCCAAGGGCAGTTAT	E1 to L2
NaPV2 1R	CCCACATCCATAAAGTCC
NaPV2 2F	TCCTTGCATACGGAATCAC	L2
NaPV2 2R	ATGGGTGCCCTACAAGAA
NaPV2 3F	CAGCTGTGCAAAGTGCCTCT	L1 to UTR
NaPV2 3R	CCAAGAAGGACATTACTCAC
NaPV3 1F	GGCGTCTTTCAGAATCCA	E6
NaPV3 1R	ATAAGCACTGGCAGAGGG
NaPV3 2F	ATGTGTGTGTGTCTATGTC	UTR to E6
NaPV3 2R	GCTCCAGCAATGATATTGC
NaPV3 3F	CCTGCAGGATCTCCGGAGG	E2 to L2
NaPV3 3R	CTATTACACCTGCAGACTGC
NaPV4 1F	AAATGGAACCAGCGTCTC	E1
NaPV4 1R	GCAGAGGGTCTCCATCGTC
NaPV4 2F	TAAGGAACCTGCTGGACG	E1 to E2
NaPV4 2R	GAGTCCACATGTGGTGCTGG
NaPV4 3F	TATGACCCTGAAAGTGAACG	UTR to E1
NaPV4 3R	AATCTTCTCCAGGCTGTGAT
NaPV5 1F	GAGGTCAGAGCGTTGGTGG	E6
NaPV5 1R	GTACCTGGTGAGGTATCCATG
NaPV5 2F	GTATGTGCACCATCCAGTG	L2 to L1
NaPV5 2R	CATGGAACCACTGGGTGTAC
NaPV6 1F	GCATGTGTAGTCACAGGTG	E1 to E2
NaPV6 1R	CTTTACTCTGCTATGCAGG
NaPV6 2F	CCTTGCACACAGCATCTAC	E2 to L2
NaPV6 2R	GATTAGTGACTACATCTGG
NaPV6 3F	ACACGTGCACATGTGTGTC	UTR to E6
NaPV6 3R	TGCATCTACTACAGATGGC

## Sheet: Table S9
Supplemental Material Table 9(S9)The Nucleotide substitution rate of cetacean papillomavirus(TDR).
Rate (subs/site/My)	Dyopipapillomavirus	Omikronpapillomavirus	Upsilonpapillomavirus
epoch. Rate 01	1.4571	0.0277	5.1637
epoch. Rate 02	0.6526	0.0248	2.0427
epoch. Rate 03	0.3052	0.0277	0.8572
epoch. Rate 04	0.1445	0.0214	0.3687
epoch. Rate 05	0.0692	0.0208	0.1632
epoch. Rate 06	0.0336	0.0207	0.0746
epoch. Rate 07	0.0165	0.0214	0.355
epoch. Rate 08	0.00822	0.023	0.0177
epoch. Rate 09	0.00416	0.0258	0.00928
